# Supplementary material for: A Novel Colorimetric Nano Aptasensor for Ultrasensitive Detection of Aflatoxin B1 Based on the Exonuclease III-Assisted Signal Amplification Approach
Source: Foods. 2021 Oct 25;10(11):2568. doi: 10.3390/foods10112568 (PMC8625208; doi:10.3390/foods10112568)
Supplement: Supplementary file 1 [file foods-10-02568-s001.zip]

Archive with 1 entries (1 files):
- foods-1420793-supplementary.pdf
